# Supplementary material for: The Impact of High‐Intensity Exercise in Normobaric Hypoxia on Right Ventricular Function in Trained and Untrained Men—An Echocardiographic Study
Source: Compr Physiol. 2026 Jan 6;16(1):e70090. doi: 10.1002/cph4.70090 (PMC12775723; doi:10.1002/cph4.70090)
Supplement: Supplementary file 1 — Data S1: cph470090‐sup‐0001‐DataS1.xlsx. [file CPH4-16-e70090-s001.xlsx]

## Sheet: Abbreviations
Abbreviations:
VO2max (ml/min/kg)	maximal oxygen uptake,
Wmech (kJ)	mechanical work during both tests (GXT+ CXT),
Wmech (kJ/kg)	mechanical work during both tests (GXT+ CXT),
HRend (bpm)	heart rate recorded at the end of exercise performed to exhaustion,
%HRmaxCON	% of maximum heart rate for the given conditions,
SpO2end (%)	hemoglobin saturation registered at the end of exercise,
∆LA (mmol/l)	change in blood lactate concentration in response to exercise,
∆pH	change in pH in response to exercise,
RVOT_1 (mm)	right ventricular outflow tract at rest
RVOT_2 (mm)	right ventricular outflow tract post exercise
∆RVOT (mm)	change in right ventricular outflow tract in response to exercise
RVD1_1 (mm)	right ventricular basal diameter at rest
RVD1_2 (mm)	right ventricular basal diameter post exercise
RVEDA_1 (cm2)	right ventricular enddiastolic area at rest
RVEDA_2 (cm2)	right ventricular enddiastolic area post exercise
FAC_1 (%)	values of fractional area change at rest
FAC_2 (%)	values of fractional area change post exercise
∆FAC (%)	change in values of fractional area change in response to exercise
TAPSE_1 (mm)	tricuspid annular plane systolic excursion at rest
TAPSE_2 (mm)	tricuspid annular plane systolic excursion post exercise
S' wave_1 (cm/s)	systolic velocity at rest
S' wave_2 (cm/s)	systolic velocity post exercise
∆S' wave (cm/s)	change in systolic velocity in response to exercise
RAA_1 (cm2)	right atrial area at rest
RAA_2 (cm2)	right atrial area post exercise

## Sheet: Participants' characteristics
participant	group	age (years)	body height (cm)	body mass (kg)	fat content (%)	VO2max (ml/min/kg)
1	UT	22	175	71	15.5	53.8
2	UT	24	189	105.5	24.9	42.8
3	UT	23	173	78.1	23.5	51.1
4	UT	27	180	96.6	25	28.5
5	UT	40	192	93.5	21.5	36.6
6	UT	43	182	100.5	22.9	40
7	UT	37	183	76	8.4	44.2
8	UT	37	188	76.5	10.8	49.5
9	UT	40	180	84	20.1	43.8
10	UT	23	170	71.3	14.9	48.7
11	UT	25	178	86.3	8.6	52
12	UT	40	183	90	11.9	38.5
13	T	18	182	64	7.8	60
14	T	25	175	68.3	13.4	67
15	T	19	179	69	14	67
16	T	23	182	70.6	14.4	68.4
17	T	40	179	79	14.9	62
18	T	21	178	65.2	11	65
19	T	21	182	70	11.6	67
20	T	23	180	71.4	16.8	60
21	T	21	190	78.1	10.3	63
22	T	35	179	67.3	14.5	63
23	T	39	181	74	9.4	62
24	T	33	183	79.9	10.3	66

## Sheet: Raw data from tables 1, 2 and 3
Participant	Group	Conditions	Wmech (kJ)	Wmech (kJ/kg)	HRend (bpm)	%HRmaxCON	SpO2end (%)	∆LA (mmol/l)	∆pH	RVOT_1 (mm)	RVOT_2 (mm)	∆RVOT (mm)	RVD1_1 (mm)	RVD1_2 (mm)	RVEDA_1 (cm2)	RVEDA_2 (cm2)	FAC_1 (%)	FAC_2 (%)	∆FAC (%)	TAPSE_1 (mm)	TAPSE_2 (mm)	S' wave_1 (cm/s)	S' wave_2 (cm/s)	∆S' wave (cm/s)	RAA_1 (cm2)	RAA_2 (cm2)
1	UT	normoxia	522.4	7.35775	182	94.7917	98	8.75	-0.166	29	32	3	40	40	17.8	19.7	39.3	44.7	5.4	29	22	12.5	12.9	0.4	18.3	15.1
2	UT	normoxia	803.3	7.61422	171	95	96	6.28	-0.064	29.5	29	-0.5	42	42	32.6	39.2	46	57.1	11.1	31	32	15.7	13.7	-2	21.2	22.8
3	UT	normoxia	586.8	7.51344	178	94.1799	96	4.81	-0.133	32	35	3	43	40	27.9	23.2	47.3	38.4	-8.9	25.4	22	17.1	11.9	-5.2	18.1	17.9
4	UT	normoxia	239.6	2.48033	180	98.9011	94	5.85	-0.102	32	34	2	35	24	22.4	14.3	39.3	55.7	16.4	22	24	12.3	10.1	-2.2	15.3	14.6
5	UT	normoxia	504.8	5.39893	168	96.5517	97	7.2	-0.086	31	32	1	45	44	25.8	19.6	36	30	-6	29	30	15.4	12.3	-3.1	22.4	19.3
6	UT	normoxia	585.6	5.82687	171	98.2759	97	5.54	-0.109	33	37	4	46	44	26.8	23.4	50.7	42.3	-8.4	31	21	15.8	14	-1.8	28.4	27.1
7	UT	normoxia	453.9	5.97237	161	90.4494	96	4.84	-0.076	34	33.5	-0.5	41	42	25.9	24.1	50.6	53.9	3.3	29	18	13.4	11.3	-2.1	18.3	17.2
8	UT	normoxia	522.8	6.83399	184	98.3957	95	6.24	-0.186	32	34	2	39	38	20.5	20.6	43.4	52.2	8.8	27	23	13.3	11.6	-1.7	22.7	18
9	UT	normoxia	622.2	7.40714	163	94.7674	97	6.36	-0.105	33	36	3	42	43	17.6	18	31.8	54.2	22.4	26	25	13.1	13.7	0.6	22.5	23.3
10	UT	normoxia	405.2	5.68303	182	98.913	95	9.72	-0.191	30	31	1	39	39	24.2	23.7	55.4	64.8	9.4	30.5	16	15.5	10.9	-4.6	18.7	17.5
11	UT	normoxia	840.6	9.74044	170	91.8919	96	3.41	-0.034	35	34	-1	40	46	31	29.5	38.1	41	2.9	23	22	12.7	12.9	0.2	26	24.1
12	UT	normoxia	328.2	3.64667	159	95.7831	97	9.21	-0.122	39	40	1	38	42	21.3	20	35.2	32.5	-2.7	21	17	10.7	12	1.3	19.6	15.9
1	UT	3000	410.5	5.78169	172	97.1751	82	5.49	-0.077	31	30	-1	36	33	18.7	10.8	50.1	52.9	2.8	22	24	14.8	9.79	-5.01	17.1	14.5
2	UT	3000	679	6.43602	164	97.0414	83	3.57	-0.11	34	30	-4	46	45	35.4	39.8	45.6	39.7	-5.9	28	28	15.2	12.9	-2.3	23.9	19.5
3	UT	3000	389.5	4.9872	159	91.9075	85	5.27	-0.122	32	31	-1	41	40	21.9	22.9	52	52	0	29	24	12	15.6	3.6	18.2	17.3
4	UT	3000	222.5	2.30331	176	98.324	85	6	-0.171	39	36	-3	35	29	21.4	23.4	36.9	48	11.1	22	20	11.6	11.4	-0.2	24.1	20.5
5	UT	3000	406	4.34225	169	98.2558	85	9.04	-0.117	34	35	1	48	44	29.9	25.3	42.8	46.2	3.4	30	25	16	13.3	-2.7	21.8	20.1
6	UT	3000	441.3	4.39104	164	97.619	85	2.89	-0.045	39.5	35	-4.5	47	47	27.6	22.4	47.1	50.4	3.3	27	23	18.5	16	-2.5	31.8	21.6
7	UT	3000	402.8	5.3	154	91.1243	87	5.07	-0.052	33	32	-1	33	41	16.7	18	51.4	44.9	-6.5	26	21	15.5	12.5	-3	17.8	16.2
8	UT	3000	480.6	6.28235	170	99.4152	83	8.89	-0.154	32	35	3	38	38	19.1	20.5	44.5	50.7	6.2	27	26	17.1	13.6	-3.5	23	22.8
9	UT	3000	548.1	6.525	160	96.9697	84	7.9	-0.102	35	40	5	41	41	21.2	23.5	52.4	60.6	8.2	29	27	15.9	12.1	-3.8	21.6	22.7
10	UT	3000	351.2	4.92567	169	98.2558	89	5.36	-0.075	30	35	5	41	29	22.1	16.3	53.8	68.5	14.7	34	13	18	9.48	-8.52	19.2	13
11	UT	3000	665.2	7.708	166	91.2088	82	10.89	-0.135	35	30	-5	43	39	39.7	32.7	47.1	42.5	-4.6	32	22	16.2	10.9	-5.3	20.1	20.5
12	UT	3000	222.6	2.47333	150	95.5414	89	5.92	-0.053	40	38	-2	32	33	17.7	16.9	39.5	41.7	2.2	20	11	12.7	11.5	-1.2	17.4	17.9
13	T	normoxia	867.6	13.5563	174	91.0995	94	3.76	-0.062	22	26	4	41.9	38	23.4	22.2	50.9	45	-5.9	23.5	19.5	14	12.1	-1.9	20.3	18
14	T	normoxia	802	11.7423	183	95.3125	93	7.62	-0.07	32.8	29.7	-3.1	47	43.9	34.9	28.2	56.4	44	-12.4	28.6	26.9	14.5	9.36	-5.14	26.5	18.2
15	T	normoxia	1102	15.971	179	92.268	95	5.24	-0.11	28	33	5	40.9	34	22.3	22.4	48.9	41.5	-7.4	28	19.5	15.4	10.1	-5.3	18.7	16.2
16	T	normoxia	1104	15.6374	185	94.3878	95	4.75	-0.145	28	24.3	-3.7	41.4	38.8	23.7	22.3	48.9	54.3	5.4	24	19.4	12.4	12	-0.4	19.8	18.7
17	T	normoxia	1050	13.2911	179	95.2128	95	4.75	-0.082	31	30.6	-0.4	40	0.4	23.5	27.4	45.1	42.3	-2.8	26.9	19.5	13.7	9.9	-3.8	22.4	21.7
18	T	normoxia	722.4	11.0798	188	95.9184	96	2.53	-0.124	34	33.8	-0.2	40.9	37.6	27.6	22.7	47.5	30	-17.5	31.7	24.8	13.9	12.7	-1.2	23.5	20.4
19	T	normoxia	824.8	11.7829	183	97.3404	92	5.56	-0.081	28	24.4	-3.6	38.8	41	24.3	28.3	52.7	51.2	-1.5	23.5	18.3	14.5	12.2	-2.3	16.5	17.2
20	T	normoxia	824.8	11.5518	190	94.5274	94	7.86	-0.106	31	28	-3	35.7	35	21.6	21.4	66.3	55.9	-10.4	29.5	19.5	16.8	12.5	-4.3	22.1	19.1
21	T	normoxia	1175.4	15.0499	169	96.0227	94	3.42	-0.074	36.8	34.9	-1.9	39	38.3	32.2	26.5	52.8	46	-6.8	25.6	18.7	14.3	9.46	-4.84	22	23.2
22	T	normoxia	612	9.09361	183	98.9189	93	7.43	-0.101	32	27.7	-4.3	42	38	25.1	22.4	55	48.2	-6.8	27	21.7	15.3	11.5	-3.8	20.8	20.8
23	T	normoxia	1063.8	14.3757	167	98.2353	94	3.85	-0.074	38.8	37	-1.8	42	41.6	29.1	18.5	54.3	41.1	-13.2	23.9	15.2	13.3	8.16	-5.14	22	22.5
24	T	normoxia	1105.2	13.8323	172	95.0276	95	5.38	-0.061	35.6	30.2	-5.4	36.5	38.5	20.3	21.3	61.8	49.8	-12	23.5	15.2	12.6	11.6	-1	25	23.8
13	T	3000	656.2	10.2531	165	94.2857	87	3.68	-0.012	24	26.8	2.8	40	40.8	24.1	24.9	54.4	39	-15.4	22	19.2	16.4	15.3	-1.1	22.6	20.7
14	T	3000	775.8	11.3587	184	97.3545	87	7.44	-0.138	31	31.8	0.8	52.5	44.5	35.6	24.6	44.9	44.7	-0.2	34.6	24.8	16.9	10.4	-6.5	29.8	21.4
15	T	3000	807.9	11.7087	168	91.3043	87	3.62	-0.072	31	38.4	7.4	39.5	40	21.9	26.3	51.1	47.9	-3.2	24.4	21.2	11.3	12.4	1.1	21.9	18.8
16	T	3000	1171.8	16.5977	172	91.9786	85	3.22	-0.064	27.4	30.4	3	41.9	44.3	20.6	20.6	42.7	49.5	6.8	24	24	12.8	13.4	0.6	19.8	21.7
17	T	3000	634.2	8.02785	174	98.3051	86	3.51	-0.047	30.4	31	0.6	46	43.5	28.1	22.8	45.2	46.9	1.7	21.2	18	13.8	10.6	-3.2	26.1	24.8
18	T	3000	859.8	13.1871	178	96.2162	81	2.11	-0.06	32.5	31.4	-1.1	44	38.9	28.5	25.4	35.4	59.8	24.4	33.9	23	17.5	12.9	-4.6	23.1	20.4
19	T	3000	669.4	9.56286	182	98.913	81	5.88	-0.132	30.5	25	-5.5	38.8	38	25.1	25.1	61.8	55.4	-6.4	20.7	16.9	17.2	15.8	-1.4	15.6	15.1
20	T	3000	681	9.53782	181	93.7824	91	7.26	-0.127	29.2	31.4	2.2	36.9	39	21.9	17.1	50.7	46.2	-4.5	27	16.9	15.4	10.3	-5.1	21.7	20.4
21	T	3000	829.8	10.6248	162	95.2941	87	4.59	-0.06	32	35.4	3.4	40.7	37	28.9	25	54	40	-14	28.1	20.8	13.6	11.8	-1.8	25.3	22.2
22	T	3000	493	7.32541	174	97.7528	82	6.34	-0.111	32	26.7	-5.3	40	44.4	19.1	22.3	63	49.3	-13.7	30	23.5	15.1	13.6	-1.5	19.7	22
23	T	3000	757.8	10.2405	160	97.561	74	5.73	-0.047	38.5	34.5	-4	40	31.8	22.9	16.6	60.7	39.7	-21	29	13.9	13.9	7.62	-6.28	22.7	18.1
24	T	3000	808	10.1126	161	93.0636	85	3.7	-0.029	33.6	30.6	-3	37.1	37.6	24	21.1	57.5	59.1	1.6	23.9	18.7	13.1	10.6	-2.5	24.5	24
